# Supplementary material for: Life at Home and on the Roam: Genomic Adaptions Reflect the Dual Lifestyle of an Intracellular, Facultative Symbiont
Source: mSystems. 2019 May 7;4(4):e00057-19. doi: 10.1128/mSystems.00057-19 (PMC6506613; doi:10.1128/mSystems.00057-19)
Supplement: DATA SET S1 [file mSystems.00057-19-sd001.xlsx]

## Sheet: Sheet 1
Cyanobacterial name	Lifestyle	IMG	NCBI	Clade by J. Larsson et al. (BMC Evolutionary Biology.11:187, 2011)	Suggested name by J. M. Walter et al. (Front. Microbiol..8:2132, 2017)
Cyanobium PCC6307	free-living	2508501011
Cyanobium PCC7001	free-living	647533126		2
S. WH5701	free-living	638341214	NZ_CH724159 to NZ_CH724167	2	Parasynechococcus antarcticus
S. RCC307	free-living	640427148	NC_009482.1	2	Parasynechococcus mediterranei
S. CB0101	free-living	649990022	NZ_ADXL00000000.1		Parasynechococcus sudiatlanticus
S. CB0205	free-living	649990023	NZ_ADXM00000000.1		Parasynechococcus indicus
S. BL107	free-living	639857006	NZ_DS022298.1	2	Parasynechococcus nordiatlanticus
S. CC9902	free-living	637000311	NC_007513	2	Parasynechococcus chillensis
S. CC9605	free-living	637000310	NC_007516	2	Parasynechococcus africanus
S. RS9917	free-living	638341213	NZ_CH724158.1	2	Parasynechococcus equatorialis
S. RS9916	free-living	639857007	NZ_DS022299.1	2	Parasynechococcus gyrus
S. CC9311	free-living	637000309	NC_008319.1	2	Parasynechococcus benguelii
S. WH8109	free-living	2563366603	ACNY00000000.1	2	Parasynechococcus marearabicus
S. WH8102	free-living	637000314	NC_005070.1	2	Parasynechococcus marenigrum
S. WH7805	free-living	638341215	NZ_CH724168.1	2	Parasynechococcus subtropicalis
S. WH7803	free-living	640427149	NC_009481	2	Parasynechococcus pacificus
S. WH8020*	free-living	2645727663
S. WH8103*	free-living	2687453380
S. WH8016	free-living	2507262052	AGIK00000000.1		Parasynechococcus sudipacificus
Ca. S. spongiarum 142	sponge-associated		JXUO00000000
Ca. S. spongiarum 15L	sponge-associated		JYFQ00000000
Ca. S. spongiarum SP3	sponge-associated		JXQG00000000
Ca. S. spongiarum DE9115	sponge-associated		Z. Gao et al. (Front. Microbiol.8:1387, 2017)
Ca. S. spongiarum M9	sponge-associated		FITM01000001 to FITM01000179
Ca. S. spongiarum SH4	sponge-associated		JENA00000000
*Taxonomy affiliation to Parasynechococcus/Prochlorococcus clade based on G. Rocap et al. (Appl. Environ. Microbiol.. 68(3):1180, 2002)

## Sheet: Sheet 2
COG	Description	Category	277cV	277cI	288cV	142	15L	SP3	DE9115	M9	SH4
COG0067	Glutamate synthase domain 1	E	0	1	0	0	0	0	0	0	1
COG0433	Archaeal DNA helicase HerA or a related bacterial ATPase, contains HAS-barrel and ATPase domains	L	0	1	0	1	1	1	0	0	0
COG1106*	ATPase/GTPase, AAA15 family	R	3	1	2	3	7	2	3	1	1
COG1604	CRISPR/Cas system CMR subunit Cmr6, Cas7 group, RAMP superfamily	V	0	1	0	1	0	0	0	0	0
COG2856	Zn-dependent peptidase ImmA, M78 family	E	3	1	0	2	1	2	2	0	0
COG4886	Leucine-rich repeat (LRR) protein	K	14	1	7	28	0	3	4	0	2
COG4938	Predicted ATPase	R	2	1	1	4	3	2	4	2	0
COG0609	ABC-type Fe3+-siderophore transport system, permease component	P	1	0	1	0	1	1	1	1	0
COG0846	NAD-dependent protein deacetylase, SIR2 family	O	1	0	0	1	1	0	0	0	0
COG1204	Replicative superfamily II helicase	L	1	0	1	1	1	0	0	0	0
COG1240	Mg-chelatase subunit ChlD	H	1	0	0	1	0	0	0	0	1
COG1629	Outer membrane receptor proteins, mostly Fe transport	P	1	0	1	2	3	3	4	4	1
COG2253	Predicted nucleotidyltransferase component of viral defense system	V	1	0	0	0	0	0	0	0	1
COG3600	Uncharacterized phage-associated protein	X	2	0	1	1	1	1	1	0	1
COG4558	ABC-type hemin transport system, periplasmic component	P	1	0	1	0	1	1	1	1	0
COG4694	Wobble nucleotide-excising tRNase	J	1	0	0	0	2	0	0	1	0
COG4717	Uncharacterized protein YhaN	S	1	0	2	1	1	0	0	0	1
COG4733	Phage-related protein, tail component	X	6	0	2	0	1	0	0	0	0
COG4823	Abortive infection bacteriophage resistance protein	V	1	0	0	0	1	0	1	0	0
COG5492	Uncharacterized conserved protein YjdB, contains Ig-like domain	R	1	0	0	0	0	0	1	0	0
COG3344	Retron-type reverse transcriptase	X	0	0	1	0	1	0	0	0	1
*COGs annotated in all the genomes of symbiontic cyanobacteria

## Sheet: Sheet 3
Function	Status of function	Category	Interpretation	COG	KEGG	EggNOG	additional annotations
CRISPR/Cas system-associated proteins	Enriched in symbionts	DNA metabolism	Defense against invading genomes			Fig. 4
Abortive infection bacteriophage resistance proteins	Enriched in symbionts	DNA metabolism	Defense against invading genomes	Fig. 3
Restriction-modification system Type I	Enriched in symbionts	DNA metabolism	Defense against invading genomes, HGT regulation	Fig. 3
ANK	Enriched in symbionts	Interactions with the host	Avoidance host predation (ELPs)	COG0666
LRR	Enriched in symbionts	Interactions with the host	Host-specific interaction (ELPs)	COG4886
FN3	Enriched in symbionts	Interactions with the host	Binding to host extracellular matrix/cell–cell contact and possible colonization (ELPs)				cd00063,PF00041, IPR003961
Cadherin and Cad-like	Enriched in symbionts	Interactions with the host	Uptake of bacteria into eukaryotic host cells (ELPs)				cd11304/PFAM00028, cd11303/smart00736
Siderophore transport system	Enriched in symbionts	Iron transport and sensing	Competition for the external source of iron	COG0609, COG1629, COG4558, COG4559 General families: COG0810, COG0811, COG0848,COG1120			SEED: ABC-type hemin transport, TonB-dependent receptor and binding, siderophore transport ExbB, biopolymer transport ExbD/TolR
Phosphate transport system regulatory protein PhoU	Enriched in symbionts	Phosphate metabolism	High phosphate conditions	COG0704
Photosystem I biogenesis protein BtpA	Enriched in symbionts	Photosynthesis	Stabilisation of photosytem under low-temperature conditions	COG0434
Maltose/maltodextrin ABC transporter (MalE, MalF, MalG, MalK)	Depleted in symbionts	Common symbiotic features	Availible maltose/maltodextrin in the sponge environment	General families: COG0395, COG1175, COG1653, COG3839	MODULE: M00194
Manganese transport protein MntH	Depleted in symbionts	Common symbiotic features	Availible manganese in the sponge environment	COG1914
Chitin utilization	Depleted in symbionts	Common symbiotic features		COG3179, COG3325, COG2971	EC 3.2.1.14, EC 2.7.1.59
Arsenate reductase	Depleted in symbionts	Common symbiotic features	Higher resistance against arsenic in free-living Parasynechococcus	COG1393	EC 1.20.4.1
DNA repair UmuCD system	Depleted in symbionts	DNA metabolism	Reduced exposion to the intence UV radiation in symbionts	COG0389, General family: COG1974
DNA ligase LigC	Depleted in symbionts	DNA metabolism	Reduced DNA repair in symbiotic cyanobacteria	COG1793	EC 6.5.1.1
Low number of of psb genes	Depleted in symbionts	Photosynthesis	Stable light environment inside sponge		Table S5
dTDP-L-rhamnose synthesis	Common between Ca. S. feldmannii and Parasynechococcus (enriched)	Cell surface and motility	O antigen structure similar to free-living cyanobacteria, floating in the water	COG1091	EC 1.1.1.133
Gladding motility (motion-related pilus retraction ATPase PilT)	Common between Ca. S. feldmannii and Parasynechococcus (enriched)	Cell surface and motility	Surviving outside of the host	COG2805
Pilin forming (FimT)	Common between Ca. S. feldmannii and Parasynechococcus (enriched)	Cell surface and motility	Fimbrial biogenesis	COG4970
RecBCD DNA repair pathway (exonuclease V)	Common between Ca. S. feldmannii and Parasynechococcus (enriched)	DNA metabolism	Double strand breaks repair, protection against intensive UV radiation, homologous recombination	COG1330, COG1074, COG0507	EC 3.1.11.5
Exonuclease VII (or exodeoxyribonuclease VII)	Common between Ca. S. feldmannii and Parasynechococcus (enriched)	DNA metabolism	Single-stranded DNA degradation, protection against intensive UV radiation	COG1570, COG1722	EC 3.1.11.6
Protein YajQ, UPF0234 family	Common between Ca. S. feldmannii and Parasynechococcus (enriched)	DNA metabolism	Phage resistance	COG1666
Asparagine synthesis	Common between Ca. S. feldmannii and Parasynechococcus (enriched)	Environmental stress	Limitated sources of asparagine in the free-living stage	COG0367	EC 6.3.5.4
N-acetylmuramic acid 6-phosphate etherase (MurQ)	Common between Ca. S. feldmannii and Parasynechococcus (enriched)	Environmental stress	Growth under light-limiting conditions	COG2103	EC 4.2.1.126
Osmolarity sensor regulation EnvZ/OmpR	Common between Ca. S. feldmannii and Parasynechococcus (enriched)	Environmental stress	Adaptation to changes in the environment	General families: COG0642, COG0745
Cobalt-zinc-cadmium resistance protein	Common between Ca. S. feldmannii and Parasynechococcus (enriched)	Environmental stress	Resinstance against metals outside of the host	COG0053
Spermidine synthesis	Common between Ca. S. feldmannii and Parasynechococcus (enriched)	Environmental stress	Adaptation to chill-light stress in winter	COG1586, COG0421	EC 4.1.1.50, EC 2.5.1.16
Tyrosine phosphatase	Common between Ca. S. feldmannii and Parasynechococcus (enriched)	Environmental stress	Phosphate recycling	COG0394	EC 3.1.3.48
Sigma, anti-sigma and anti-sigma antagonist factors	Common between Ca. S. feldmannii and Parasynechococcus (enriched)	Environmental stress	Response to unstable environment conditions outside of the host	COG1366, COG2208, COG2172, General families: COG0568, COG1191		05HU9, 0FJZ6, 05GIP, 0FJZA, 08QQB
Presence of PsbP and PsbY genes	Common between Ca. S. feldmannii and Parasynechococcus (enriched)	Photosynthesis	Response to unstable light conditions outside of the host		Table S5
Fe-S ferredoxins	Common between Ca. S. feldmannii and Parasynechococcus (enriched)	Photosynthesis	Higher number of electron cariers	COG3411, COG0727
Chlorophyll Biosynthesis (Geranylgeranyl diphosphate reductase)	Common between Ca. S. feldmannii and Parasynechococcus (enriched)	Photosynthesis	Lower number of gene copies in Ca. S. spongiarum reflects genomic streamlining	COG0644	EC 1.3.1.83
Phenylacetate-CoA ligase	Unique genomic features of Ca. S. feldmannii (enriched)	Intracellular symbiotic features	Phenylacetate catabolic pathway	COG1541	EC 6.2.1.30
Imelysin-like iron-regulated protein A (IrpA) related operon	Unique genomic features of Ca. S. feldmannii (enriched)	Iron transport and sensing	Detectionr of changing in the iron concentration; sencing of the host	COG3487, COG3489, COG3490, General family: COG3488		082PM, 07HUF, 077SZ, General family: 05CZD	cd11376
UDP-N-acetylglucosamine 2-epimerase	Depleted in Ca. S. feldmannii	Intracellular symbiotic features	Depeleted N-Acetyl-D-glucosamine metabolism	COG0381	EC 5.1.3.14
N-Acetyl-D-glucosamine transport	Depleted in Ca. S. feldmannii	Intracellular symbiotic features	Depeleted N-Acetyl-D-glucosamine metabolism	General familiy: COG1653
Proline/glycine betaine transport system (ProV, ProW, ProX)	Depleted in Ca. S. feldmannii	Intracellular symbiotic features	Different osmoadaptation strategy	COG2113, COG4175, COG4176	TC 3.A.1.12.1
Light-induced proton extrusion (PxcA)	Depleted in Ca. S. feldmannii	Intracellular symbiotic features				08MV2	SEED: Membrane protein PxcA, involved in light-induced proton extrusion
Dimethylhistidine N-methyltransferase	Depleted in Ca. S. feldmannii	Intracellular symbiotic features		COG1262, COG4301	EC 2.1.1.44

## Sheet: Sheet 4
COG	Description	Category	277cV	277cI	288cV	142	15L	SP3	DE9115	M9	SH4	Number of COGs in 19 Parasynechococcus
COG0053	Divalent metal cation (Fe/Co/Zn/Cd) transporter	P	1	1	1	0	0	0	0	0	0	5
COG0219	tRNA(Leu) C34 or U34 (ribose-2'-O)-methylase TrmL, contains SPOUT domain	J	1	1	0	0	0	0	0	0	0	6
COG0308	Aminopeptidase N	E	1	2	1	0	0	0	0	0	0	7
COG0367	Asparagine synthetase B (glutamine-hydrolyzing)	E	1	1	0	0	0	0	0	0	0	6
COG0394	Protein-tyrosine-phosphatase	T	1	1	1	0	0	0	0	0	0	9
COG0421	Spermidine synthase	E	1	1	1	0	0	0	0	0	0	6
COG0474	Magnesium-transporting ATPase (P-type)	P	1	2	1	0	0	0	0	0	0	14
COG0507	ATP-dependent exoDNAse (exonuclease V), alpha subunit, helicase superfamily I	L	4	2	2	0	0	0	0	0	0	13
COG0605	Superoxide dismutase	P	1	1	1	0	0	0	0	0	0	10
COG0624	Acetylornithine deacetylase/Succinyl-diaminopimelate desuccinylase or related deacylase	E	1	1	1	0	0	0	0	0	0	3
COG0727	Fe-S-cluster containining protein	R	1	1	1	0	0	0	0	0	0	6
COG0788	Formyltetrahydrofolate hydrolase	F	0	1	1	0	0	0	0	0	0	6
COG0823	Periplasmic component of the Tol biopolymer transport system	U	2	2	2	0	0	0	0	0	0	10
COG0860	N-acetylmuramoyl-L-alanine amidase	M	1	1	1	0	0	0	0	0	0	6
COG1078	HD superfamily phosphohydrolase	R	1	1	1	0	0	0	0	0	0	6
COG1088	dTDP-D-glucose 4,6-dehydratase	M	1	1	1	0	0	0	0	0	0	6
COG1112	Superfamily I DNA and/or RNA helicase	L	1	1	0	0	0	0	0	0	0	3
COG1201	Lhr-like helicase	L	0	1	1	0	0	0	0	0	0	6
COG1295	Uncharacterized membrane protein, BrkB/YihY/UPF0761 family (not an RNase)	S	1	1	1	0	0	0	0	0	0	6
COG1353	CRISPR/Cas system-associated protein Cas10, large subunit of type III CRISPR-Cas systems, contains HD superfamily nuclease domain	V	0	1	0	0	0	0	0	0	0	1
COG1366*	Anti-anti-sigma regulatory factor (antagonist of anti-sigma factor)	T	1	1	1	0	0	0	0	0	0	8
COG1385*	16S rRNA U1498 N3-methylase RsmE	J	1	1	1	0	0	0	0	0	0	8
COG1399	Uncharacterized metal-binding protein YceD, DUF177 family	S	1	1	0	0	0	0	0	0	0	6
COG1432	Uncharacterized conserved protein, LabA/DUF88 family	S	1	1	1	0	0	0	0	0	0	6
COG1472	Periplasmic beta-glucosidase and related glycosidases	G	1	1	1	0	0	0	0	0	0	9
COG1541	Phenylacetate-coenzyme A ligase PaaK, adenylate-forming domain family	H	1	1	1	0	0	0	0	0	0	1
COG1570	Exonuclease VII, large subunit	L	2	2	1	0	0	0	0	0	0	7
COG1586	S-adenosylmethionine decarboxylase or arginine decarboxylase	E	1	1	1	0	0	0	0	0	0	6
COG1615*	Uncharacterized membrane protein, UPF0182 family	S	1	1	1	0	0	0	0	0	0	6
COG1619	Muramoyltetrapeptide carboxypeptidase LdcA (peptidoglycan recycling)	M	1	1	1	0	0	0	0	0	0	8
COG1643	HrpA-like RNA helicase	J	1	1	1	0	0	0	0	0	0	6
COG1666*	Uncharacterized conserved protein YajQ, UPF0234 family	S	1	1	1	0	0	0	0	0	0	6
COG1694	NTP pyrophosphatase, house-cleaning of non-canonical NTPs	V	1	1	1	0	0	0	0	0	0	6
COG1722	Exonuclease VII small subunit	L	1	1	1	0	0	0	0	0	0	5
COG1939*	23S rRNA maturation mini-RNase III	J	0	1	1	0	0	0	0	0	0	6
COG1961	Site-specific DNA recombinase related to the DNA invertase Pin	L	0	1	0	0	0	0	0	0	0	6
COG2084	3-hydroxyisobutyrate dehydrogenase or related beta-hydroxyacid dehydrogenase	I	1	2	1	0	0	0	0	0	0	10
COG2103	N-acetylmuramic acid 6-phosphate (MurNAc-6-P) etherase	M	1	2	1	0	0	0	0	0	0	6
COG2105	Uncharacterized conserved protein YtfP, gamma-glutamylcyclotransferase (GGCT)/AIG2-like family	R	1	1	1	0	0	0	0	0	0	4
COG2132	Multicopper oxidase with three cupredoxin domains (includes cell division protein FtsP and spore coat protein CotA)	DPM	1	1	1	0	0	0	0	0	0	8
COG2172	Anti-sigma regulatory factor (Ser/Thr protein kinase)	T	1	1	1	0	0	0	0	0	0	9
COG2208*	Serine phosphatase RsbU, regulator of sigma subunit	TK	1	1	1	0	0	0	0	0	0	11
COG2265*	tRNA/tmRNA/rRNA uracil-C5-methylase, TrmA/RlmC/RlmD family	J	1	1	1	0	0	0	0	0	0	6
COG2267	Lysophospholipase, alpha-beta hydrolase superfamily	I	1	1	1	0	0	0	0	0	0	3
COG2321	Predicted metalloprotease	R	1	1	1	0	0	0	0	0	0	1
COG2377	1,6-Anhydro-N-acetylmuramate kinase	M	1	1	1	0	0	0	0	0	0	6
COG2385*	Peptidoglycan hydrolase (amidase) enhancer domain	M	1	1	1	0	0	0	0	0	0	18
COG2389	Uncharacterized metal-binding protein	S	1	1	1	0	0	0	0	0	0	6
COG2453	Protein-tyrosine phosphatase	T	1	1	1	0	0	0	0	0	0	2
COG2501	Ribosome-associated protein YbcJ, S4-like RNA binding protein	J	1	1	1	0	0	0	0	0	0	5
COG2805	Tfp pilus assembly protein PilT, pilus retraction ATPase	NW	1	1	1	0	0	0	0	0	0	13
COG2867	Ribosome association toxin PasT (RatA) of the RatAB toxin-antitoxin module	J	1	1	1	0	0	0	0	0	0	1
COG2951	Membrane-bound lytic murein transglycosylase B	M	1	1	1	0	0	0	0	0	0	4
COG3001	Fructosamine-3-kinase	G	1	1	1	0	0	0	0	0	0	6
COG3128	Predicted 2-oxoglutarate- and Fe(II)-dependent dioxygenase YbiX	R	1	1	1	0	0	0	0	0	0	3
COG3164	Uncharacterized conserved protein YhdP, contains DUF3971 and AsmA2 domains	S	0	1	0	0	0	0	0	0	0	4
COG3305	Uncharacterized membrane protein, DUF2068 family	S	1	1	1	0	0	0	0	0	0	1
COG3342	Uncharacterized conserved protein, Ntn-hydrolase superfamily	R	1	1	1	0	0	0	0	0	0	3
COG3411	(2Fe-2S) ferredoxin	C	1	1	1	0	0	0	0	0	0	5
COG3565	Predicted dioxygenase of extradiol dioxygenase family	R	1	1	1	0	0	0	0	0	0	2
COG3956	Uncharacterized conserved protein YabN, contains tetrapyrrole methylase and MazG-like pyrophosphatase domain	R	1	1	1	0	0	0	0	0	0	6
COG3975	Predicted metalloprotease, contains C-terminal PDZ domain	R	1	2	1	0	0	0	0	0	0	6
COG4121	tRNA U34 5-methylaminomethyl-2-thiouridine-forming methyltransferase MnmC	J	1	1	1	0	0	0	0	0	0	6
COG4227	Antirestriction protein ArdC	L	1	1	1	0	0	0	0	0	0	6
COG4575	Membrane-anchored ribosome-binding protein, inhibits growth in stationary phase, ElaB/YqjD/DUF883 family	J	1	1	1	0	0	0	0	0	0	4
COG4625	Uncharacterized conserved protein, contains a C-terminal beta-barrel porin domain	S	6	4	5	0	0	0	0	0	0	4
COG4691	Plasmid stability protein	V	1	1	0	0	0	0	0	0	0	5
COG4875	Uncharacterized protein	S	1	1	1	0	0	0	0	0	0	4
COG4930	Predicted ATP-dependent Lon-type protease	O	1	1	1	0	0	0	0	0	0	1
COG4959	Type IV secretory pathway, protease TraF	OU	1	1	0	0	0	0	0	0	0	4
COG4970	Tfp pilus assembly protein FimT	NW	1	1	1	0	0	0	0	0	0	2
COG0392	Uncharacterized membrane protein YbhN, UPF0104 family	S	1	0	1	0	0	0	0	0	0	4
COG0582	Integrase	LX	1	0	0	0	0	0	0	0	0	7
COG1091	dTDP-4-dehydrorhamnose reductase	M	2	0	1	0	0	0	0	0	0	7
COG1134	ABC-type polysaccharide/polyol phosphate transport system, ATPase component	GM	1	0	0	0	0	0	0	0	0	5
COG1330	Exonuclease V gamma subunit	L	1	0	1	0	0	0	0	0	0	6
COG1484	DNA replication protein DnaC	L	4	0	5	0	0	0	0	0	0	5
COG1487	Predicted nucleic acid-binding protein, contains PIN domain	R	1	0	1	0	0	0	0	0	0	26
COG1598	Predicted nuclease of the RNAse H fold, HicB family	V	1	0	0	0	0	0	0	0	0	7
COG1682	ABC-type polysaccharide/polyol phosphate export permease	GM	1	0	0	0	0	0	0	0	0	5
COG1724	Predicted RNA binding protein YcfA, dsRBD-like fold, HicA-like mRNA interferase family	R	1	0	0	0	0	0	0	0	0	6
COG1811	Uncharacterized membrane protein YqgA, affects biofilm formation	S	1	0	1	0	0	0	0	0	0	1
COG1813	Archaeal ribosome-binding protein aMBF1, putative translation factor, contains Zn-ribbon and HTH domains	J	1	0	0	0	0	0	0	0	0	1
COG2017	Galactose mutarotase or related enzyme	G	1	0	1	0	0	0	0	0	0	6
COG2062	Phosphohistidine phosphatase SixA	T	1	0	2	0	0	0	0	0	0	6
COG2259	Uncharacterized membrane protein YphA, DoxX/SURF4 family	S	1	0	0	0	0	0	0	0	0	14
COG3547	Transposase	X	1	0	0	0	0	0	0	0	0	1
COG3637	Opacity protein and related surface antigens	M	1	0	0	0	0	0	0	0	0	2
COG4796	Type II secretory pathway, component HofQ	U	1	0	0	0	0	0	0	0	0	3
COG4968	Tfp pilus assembly protein PilE	NW	1	0	0	0	0	0	0	0	0	4
COG4974	Site-specific recombinase XerD	L	1	0	0	0	0	0	0	0	0	14
COG5055	Recombination DNA repair protein (RAD52 pathway)	L	2	0	0	0	0	0	0	0	0	4
COG5271	Midasin, AAA ATPase with vWA domain, involved in ribosome maturation	J	1	0	1	0	0	0	0	0	0	5
COG0455	MinD-like ATPase involved in chromosome partitioning or flagellar assembly	DN	0	0	1	0	0	0	0	0	0	3
COG1209	dTDP-glucose pyrophosphorylase	M	0	0	1	0	0	0	0	0	0	6
COG1475	Chromosome segregation protein Spo0J, contains ParB-like nuclease domain	D	0	0	1	0	0	0	0	0	0	1
COG1898	dTDP-4-dehydrorhamnose 3,5-epimerase or related enzyme	M	0	0	1	0	0	0	0	0	0	9
COG2205	K+-sensing histidine kinase KdpD	T	0	0	1	0	0	0	0	0	0	2
COG3666	Transposase	X	0	0	1	0	0	0	0	0	0	4
*Detected by C. Diez-Vives et al. (Environ. Microbiol. Rep..10:433, 2018) as essential for the free-living cyanobacteria

## Sheet: Sheet 5
psb genes	277cV	288cV	277cI	142	15L	DE9115	M9	SH4	SP3	BL107	CB0101	CB0205	CC9311	CC9605	CC9902	PCC6307	PCC7001	RCC307	RS9916	RS9917	WH5701	WH7803	WH7805	WH8016	WH8020	WH8102	WH8103	WH8109
psb27	1	1	1	1	1	1	1	0	0	1	1	1	1	1	1	1	1	1	1	1	1	1	1	1	1	1	1	1
psbA	2	2	1	3	2	2	2	2	4	5	3	2	4	3	4	5	4	4	5	4	4	5	4	6	3	4	3	3
psbB	0	0	1	2	1	1	0	1	1	1	1	1	1	1	1	1	1	1	1	1	1	1	1	1	1	1	1	1
psbC homolog	1	1	1	1	1	1	1	1	1	1	0	0	1	1	1	0	0	0	0	0	0	0	0	0	1	0	0	1
psbC	1	1	1	1	1	1	1	1	1	1	1	1	1	1	1	1	1	1	1	1	1	1	1	1	1	1	1	1
psbD	1	1	1	0	0	3	0	0	2	2	2	4	2	2	2	2	2	2	2	2	2	2	1	2	2	2	2	3
psbE	1	1	1	1	1	1	1	1	1	1	1	1	1	1	1	1	1	1	1	1	1	1	1	1	1	1	1	1
psbF	1	1	1	1	1	1	1	1	1	1	1	1	1	1	1	1	1	1	1	1	1	1	1	1	1	1	1	1
psbH	1	1	1	1	1	1	0	1	1	1	1	1	1	1	1	1	1	1	1	1	1	1	1	1	1	1	1	1
psbI	1	1	0	1	0	1	1	1	1	0	1	1	1	1	0	1	1	1	1	1	1	1	1	1	1	1	1	1
psbJ	1	0	1	1	1	1	1	1	1	1	1	1	1	1	1	1	1	1	1	1	1	1	1	1	1	1	1	1
psbK	1	1	1	1	0	1	0	0	0	1	1	1	1	1	1	1	1	1	1	1	1	1	1	1	1	1	1	1
psbL	1	1	1	1	1	1	1	1	1	1	1	1	1	1	1	1	1	1	1	1	1	1	1	1	1	1	1	1
psbM	1	0	1	1	0	0	1	1	1	1	1	1	0	1	1	1	1	1	1	1	1	1	1	0	0	1	1	1
psbN	1	1	1	1	0	1	0	0	1	1	1	1	1	1	1	1	1	1	1	1	1	1	1	1	1	1	1	1
psbO	1	1	2	1	1	1	1	1	1	1	1	1	1	1	1	1	1	1	1	1	1	1	1	1	1	1	1	1
psbP	1	1	1	0	0	0	0	0	0	1	1	1	1	1	1	1	1	1	1	1	1	1	1	1	1	1	1	1
psbU	1	1	1	1	1	1	1	1	1	1	1	1	1	1	1	1	1	1	1	1	1	1	1	1	1	1	1	1
psbV	1	1	2	1	1	1	1	1	1	1	1	1	1	1	1	1	1	1	1	1	1	1	1	1	1	1	1	1
Psb28 (similar to psbW)	1	1	1	1	1	1	1	0	1	1	1	1	1	1	1	1	1	1	1	1	1	1	1	1	1	1	1	1
psbX	1	1	1	0	1	0	1	0	0	1	1	1	1	1	1	1	1	1	1	1	1	1	1	0	1	1	1	1
psbY	1	1	1	0	0	0	0	0	0	1	1	1	1	1	1	1	1	1	1	1	1	1	1	1	1	1	1	1
psbZ	1	1	0	1	1	1	1	1	1	1	1	1	1	1	1	1	1	1	1	1	1	1	1	1	1	1	1	1
SUM	23	21	23	22	17	22	17	16	22	27	25	26	26	26	26	27	26	26	27	26	26	27	25	26	25	26	25	27

## Sheet: Sheet 6
Enzyme name	KEGG	277cV	288cV	277cI	142	15L	DE9115	M9	SH4	SP3	BL107	CB0101	CB0205	CC9311	CC9605	CC9902	PCC6307	PCC7001	RCC307	RS9916	RS9917	WH5701	WH7803	WH7805	WH8016	WH8020	WH8102	WH8103	WH8109
S-adenosylmethionine synthetase (EC 2.5.1.6)	EC 2.5.1.6	1	1	2	1	0	1	0	1	1	1	1	1	1	1	1	1	1	1	1	1	1	1	1	1	1	1	1	1
S-adenosylmethionine decarboxylase proenzyme (EC 4.1.1.50)	EC 4.1.1.50	1	1	1	0	0	0	0	0	0	1	2	1	1	1	1	1	1	1	1	1	1	1	1	1	1	1	1	1
Spermidine synthase (EC 2.5.1.16)	EC 2.5.1.16	1	1	1	0	0	0	0	0	0	1	1	1	1	1	1	2	2	1	1	1	2	2	1	1	1	1	1	1
5'-methylthioadenosine phosphorylase (EC 2.4.2.28)	EC 2.4.2.28	1	1	1	1	1	1	1	0	1	1	1	1	1	1	1	1	1	1	1	1	1	1	1	1	1	1	1	1
Methylthioribose-1-phosphate isomerase (EC 5.3.1.23)	EC 5.3.1.23	0	0	0	0	1	0	0	0	0	1	1	1	1	1	1	1	1	1	1	1	1	1	1	1	1	1	1	1
Methylthioribulose-1-phosphate dehydratase (EC 4.2.1.109)	EC 4.2.1.109	0	0	0	0	0	0	0	0	0	1	2	2	1	1	1	1	2	2	2	2	1	2	2	1	1	1	1	1
2,3-diketo-5-methylthiopentyl-1-phosphate enolase-phosphatase (EC 3.1.3.77)	EC 3.1.3.77	0	0	0	0	0	0	0	0	0	1	1	1	0	1	1	0	1	1	1	1	1	1	1	0	0	1	1	1
1,2-dihydroxy-3-keto-5-methylthiopentene dioxygenase (EC 1.13.11.54)	EC 1.13.11.54	0	0	0	0	0	0	0	0	0	1	1	1	1	1	1	1	1	1	1	1	1	1	1	1	1	1	1	1

## Sheet: Sheet 7
COG	Description	Category	277cV	277cI	288cV
COG1397	ADP-ribosylglycohydrolase	O	1	1	0
COG2512*	Uncharacterized membrane protein	S	1	1	1
COG2607**	Predicted ATPase, AAA+ superfamily	R	1	1	1
COG2771	DNA-binding transcriptional regulator, CsgD family	K	1	1	1
COG3150*	Predicted esterase YcpF, UPF0227 family	R	1	1	1
COG3170*	Tfp pilus assembly protein FimV	NW	1	1	1
COG3270*	Ribosome biogenesis protein, NOL1/NOP2/fmu family	J	1	1	1
COG3409**	Peptidoglycan-binding (PGRP) domain of peptidoglycan hydrolases	M	1	1	1
COG3487**	Uncharacterized iron-regulated protein	S	1	1	1
COG3490*	Uncharacterized protein	S	1	1	1
COG3846*	Type IV secretory pathway, TrbL components	U	1	1	1
COG4289*	Uncharacterized protein	S	1	1	1
COG4584	Transposase	X	3	0	2
COG5362	Phage terminase large subunit	X	1	0	2
COGs marked with bold were annotated in all three genomes of Ca. S. feldmannii
*Lack of cyanobacteria among organisms harboring these COGs
**Lack of cyanobacteria related to Parasynecococcus/Prochlorococcus clade among organisms harboring these COGs

## Sheet: Sheet 8
Gene ID	Genome ID	Organism name	Accession number (Genbank)	Number of FN3 domains	Architecture ("mono" - only FN3 domains)	Length (aa)	Start codon is present ("1"- present, "0" - not)	Stop codon is present ("1"- present, "0" - not)
277cV_00123	277cV	Ca. S. feldmannii	MK422180	7	mixed	1125	1	1
277cV_00124	277cV	Ca. S. feldmannii	MK422181	13	mono	1129	1	1
277cV_00125	277cV	Ca. S. feldmannii	MK422186	2	mono	211	1	0
277cV_00126	277cV	Ca. S. feldmannii	MK422182	5	mono	653	1	1
277cV_02524	277cV	Ca. S. feldmannii	MK422188	5	mono	660	1	0
277cV_02525	277cV	Ca. S. feldmannii	MK422189	9	mono	845	1	0
277cV_02526	277cV	Ca. S. feldmannii	MK422190	22	mono	1982	1	0
277cV_02527	277cV	Ca. S. feldmannii	MK422191	1	mono	182	1	0
277cV_02528	277cV	Ca. S. feldmannii	MK422183	5	mixed	3543	1	1
277cV_00403	277cV	Ca. S. feldmannii	MK422187	3	mono	227	1	0
277cV_01068	277cV	Ca. S. feldmannii	MK422179	8	mixed	1807	0	1
288cV_00150	288cV	Ca. S. feldmannii	MK422184	7	mono	723	1	0
288cV_00151	288cV	Ca. S. feldmannii	MK422185	7	mono	715	1	1
288cV_00258	288cV	Ca. S. feldmannii	MK422192	4	mixed	926	1	0
SP3_01976	SP3	Ca. S. spongiarum	KKZ10942	2	mixed	968	1	1
SP3_01663	SP3	Ca. S. spongiarum	KKZ11585	1	mixed	1258	1	1
15L_00400	15L	Ca. S. spongiarum	KKZ14198	8	mono	883	1	1
15L_00468	15L	Ca. S. spongiarum	KKZ14114	1	mixed	787	1	0
15L_00691	15L	Ca. S. spongiarum	KKZ13875	1	mono	804	1	0
15L_00945	15L	Ca. S. spongiarum	WP_046839054	1	mono	127	1	1
15L_02144	15L	Ca. S. spongiarum	KKZ10051	1	mixed	735	1	0
142_00922	142	Ca. S. spongiarum	NA	8	mono	970	1	1
SH4_00457	SH4	Ca. S. spongiarum	NA	1	mono	650	1	0
SH4_00458	SH4	Ca. S. spongiarum	NA	1	mono	312	1	0
DE9115_00001	DE9115	Ca. S. spongiarum	NA	1	mono	576	1	0
DE9115_01024	DE9115	Ca. S. spongiarum	NA	1	mono	959	1	0
DE9115_01202	DE9115	Ca. S. spongiarum	NA	1	mixed	634	1	1

## Sheet: Sheet 9
Cyanobacterial name	Accession number (IMG)	Accession number (Genbank)	Architecture ("mono" - only FN3 domains)	Order	Family	Source
Anabaena sp. MDT14b		OBQ27497.1	mono	Nostocales	Nostocaceae	CDART
Aphanocapsa montana BDHKU210001		KIF12901.1	mono	Synechococcales	Merismopediaceae	CDART
Aphanocapsa montana BDHKU210001	2629537734		mono	Synechococcales	Merismopediaceae	IMG
Arthrospira		WP_006620472.1	mono	Oscillatoriales	Phormidioideae	CDART
Arthrospira platensis		WP_006617812.1	mono	Oscillatoriales	Phormidioideae	CDART
Calothrix brevissima		WP_096642603.1	mono	Nostocales	Rivulariaceae	CDART
Calothrix sp. HK-06		WP_073622616.1	mono	Nostocales	Rivulariaceae	CDART
Calothrix sp. NIES-4101		WP_096618149.1	mono	Nostocales	Rivulariaceae	CDART
Chondrocystis sp. NIES-4102		WP_096720749.1	mono	Chroococcales	Microcystaceae	CDART
Coleofasciculus chthonoplastes		WP_006101871.1	mixed	Oscillatoriales	Phormidioideae	EMBL PFAM
Coleofasciculus chthonoplastes PCC7420	647568458	ZP_05027209.1	mixed	Oscillatoriales	Phormidioideae	IMG
Coleofasciculus chthonoplastes PCC7420	647568463	ZP_05027366.1	mixed	Oscillatoriales	Phormidioideae	IMG
Coleofasciculus chthonoplastes PCC7420		EDX74697.1	mixed	Oscillatoriales	Phormidioideae	EMBL PFAM
cyanobacterium TDX16		OWY60020.1	mono	NA	NA	CDART
cyanobacterium TDX16		OWY60551.1	mono	NA	NA	CDART
Cylindrospermum sp. NIES-4074		BAZ28014.1	mono	Nostocales	Nostocaceae	CDART
Cylindrospermum stagnale		WP_041233699.1	mono	Nostocales	Nostocaceae	CDART
Cylindrospermum stagnale PCC7417		AFZ25734.1	mono	Nostocales	Nostocaceae	CDART
Fischerella major		WP_073557044.1	mono	Nostocales	Hapalosiphonaceae	CDART
Fischerella muscicola		WP_016861665.1	mono	Nostocales	Hapalosiphonaceae	CDART
Fischerella muscicola		WP_016866553.1	mono	Nostocales	Hapalosiphonaceae	CDART
Fischerella muscicola PCC7414	2550706062		mono	Nostocales	Hapalosiphonaceae	IMG
Fischerella muscicola SAG 1427-1	2550700989		mono	Nostocales	Hapalosiphonaceae	IMG
Fischerella sp. JSC-11		WP_009454350.1	mono	Nostocales	Hapalosiphonaceae	EMBL PFAM
Fischerella sp. JSC-11	2505771391		mono	Nostocales	Hapalosiphonaceae	IMG
Fischerella sp. NIES-3754		WP_062246219.1	mono	Nostocales	Hapalosiphonaceae	CDART
Fischerella sp. NIES-3754	2687485740		mono	Nostocales	Hapalosiphonaceae	IMG
Fischerella sp. NIES-4106		BAZ69260.1	mono	Nostocales	Hapalosiphonaceae	CDART
Fischerella sp. PCC9431		WP_026722231.1	mono	Nostocales	Hapalosiphonaceae	CDART
Gloeobacter kilaueensis		WP_023174726.1	mixed	Gloeobacterales	Gloeobacteraceae	EMBL PFAM
Gloeobacter kilaueensis JS1	2558547923	AGY59453.1	mixed	Gloeobacterales	Gloeobacteraceae	IMG
Hapalosiphon sp. MRB220		WP_053454758.1	mono	Nostocales	Hapalosiphonaceae	CDART
Hassallia byssoidea VB512170		KIF33901.1	mono	Nostocales	Tolypothrichaceae	EMBL PFAM
Hassallia byssoidea VB512170		KIF34357.1	mono	Nostocales	Tolypothrichaceae	EMBL PFAM
Leptolyngbya boryana		WP_051077824.1	mono	Synechococcales	Pseudanabaenaceae	CDART
Leptolyngbya boryana PCC6306	2509805554		mono	Synechococcales	Pseudanabaenaceae	IMG
Leptolyngbya valderiana		WP_063715555.1	mono	Synechococcales	Pseudanabaenaceae	CDART
Nostoc linckia z13		PHK06838.1	mono	Nostocales	Nostocaceae	CDART
Nostoc linckia z15		PHK13906.1	mono	Nostocales	Nostocaceae	CDART
Nostoc linckia z16		PHK30517.1	mono	Nostocales	Nostocaceae	CDART
Nostoc sp. MBR 210		OCQ94537.1	mono	Nostocales	Nostocaceae	CDART
Nostoc sp. PCC7107		WP_015111397.1	mono	Nostocales	Nostocaceae	CDART
Nostoc sp. RF31Y		OUL30146.1	mono	Nostocales	Nostocaceae	CDART
Nostoc sp. RF31Y		WP_086833191.1	mono	Nostocales	Nostocaceae	CDART
Oscillatoria sp. PCC10802		WP_017717650.1	mono	Oscillatoriales	Oscillatoriaceae	CDART
Phormidium sp. HE10JO		WP_087705183.1	mono	Oscillatoriales	Phormidiaceae	CDART
Phormidium sp. OSCR		KPQ36355.1	mono	Oscillatoriales	Phormidiaceae	CDART
Phormidium sp. OSCR GFM	2587712592		mono	Oscillatoriales	Phormidiaceae	IMG
Phormidium sp. OSCR GFM (version 2)	2609131653		mono	Oscillatoriales	Phormidiaceae	IMG
Phormidium willei		WP_068788788.1	mono	Oscillatoriales	Oscillatoriaceae	CDART
Rubidibacter lacunae KORDI 51-2		ERN42642.1	mono	Chroococcales	Aphanothecaceae	EMBL PFAM
Rubidibacter lacunae KORDI 51-2	2524364461		mono	Chroococcales	Aphanothecaceae	IMG
Scytonema sp. HK-05		WP_073626261.1	mono	Nostocales	Scytonemataceae	CDART
Scytonema sp. NIES-4073		WP_096564309.1	mono	Nostocales	Scytonemataceae	CDART
Scytonema tolypothrichoides		WP_048869967.1	mono	Nostocales	Scytonemataceae	CDART
Spirulina major		WP_072619864.1	mono	Spirulinales	Spirulinaceae	CDART
Synechococcus sp. 65AY6A5		PIK84805.1	mono	Synechococcales	Synechococcaceae	CDART
Synechococcus sp. GFB01	2638208948		mixed	Synechococcales	Synechococcaceae	IMG
Tolypothrix bouteillei		WP_038082126.1	mono	Nostocales	Scytonemataceae	CDART
Tolypothrix campylonemoides		WP_041041444.1	mono	Nostocales	Scytonemataceae	CDART
Tolypothrix sp. NIES-4075		WP_089128744.1	mono	Nostocales	Scytonemataceae	CDART
Trichodesmium erythraeum 21-75	2641959110		mono	Oscillatoriales	Microcoleaceae	IMG
uncultivated cyanobacterium	2503187906		mixed	NA	NA	IMG
